# Supplementary material for: Utilizing Molecular Epidemiology and Citizen Science for the Surveillance of Lagoviruses in Australia
Source: Viruses. 2023 Nov 29;15(12):2348. doi: 10.3390/v15122348 (PMC10747141; doi:10.3390/v15122348)
Supplement: Supplementary file 1 [file viruses-15-02348-s001.zip]

Archive with 1 entries (1 files):
- viruses-2706018-supplementary.pdf
